# Supplementary material for: Chronic treatment with serelaxin mitigates adverse remodeling in a murine model of ischemic heart failure and modulates bioactive sphingolipid signaling
Source: Sci Rep. 2022 May 25;12:8897. doi: 10.1038/s41598-022-12930-x (PMC9132995; doi:10.1038/s41598-022-12930-x)
Supplement: Supplementary file 1 — Supplementary Information. [file 41598_2022_12930_MOESM1_ESM.xlsx]

## Sheet: Figure 1
Fig 1A	Veh	SRLX
	0.219247	0.324083
	0.237952	0.332267
	0.278631	0.3387
Fig 1B	Veh	SRLX
	4.13793	4.57627
	3.71825	4.41
	4.16667	4.75177
Fig 1C	Veh	SRLX
	0.368894	0.688034
	0.305024	0.720925
	0.199375	0.74109
Fig 1D	Veh	SRLX
	5.14493	4.14159
	5.28302	2.81405
	5.35398	1.94477

## Sheet: Figure 2 
2B	Saline	SRLX
	29.2241	9.81804
	15.6797	13.3712
	17.0074	12.8348
	27.7685	16.9297
	28.7733	11.4104
		11.598
2C	Saline	SRLX
	0.333333	0
	0.333333	0.333333
	0.666667	0
	0.333333	0
	0.666667	0
		0.333333
2D	Saline 7	SRLX 7	Saline 28	SRLX 28
	14	20	16	29
	13	15	14	19
	12	15	13	25
	14	13	18	23
	10	21		15
	12	11	22	20
	10	19	5	22
	15	21	5	19
	10	21		25
	20	18	20	20
	11	25		27
	8	26	13	8
	18	17	12	13
	18	16	8	5
	22	18		10
		17		7
		30		25
		18		25
		27		26
		21		18
		15		12
2E	Saline	SRLX
	0.025	146.278
	0.025	975.395
	0.033	891.245
	0.023	873.15
	0.027	773.258
		983.327

## Sheet: Figure 3
	PL+Vehicle (28 days) (n=4)				PL + Serelaxin (28 days) (n=4)
Bax	0.72609	1.20195	0.73558	1.82192	0.71243	0.83573	0.70197	0.74435
Casp3	0.36769	1.20195	0.37952	0.77913	0.36131	0.35294	0.27508	0.3281
Irak3	0.85899	1.20195	1.25702	1.34695	0.69761	0.91351	0.76419	0.73453
Lgals3	0.44716	1.20195	0.52012	1.02948	0.31176	0.20006	0.24448	0.36111
Lta	0.742	1.20195	0.73596	1.18953	0.57974	0.27383	0.62508	0.20329
Tgfb	0.76872	1.20195	0.84502	1.26244	0.76987	0.76531	0.65222	0.62549
Timp1	0.32206	1.20195	0.49666	0.20214	0.18156	0.18994	0.18535	0.12868
Tlr2	0.27631	1.20195	0.37754	0.66421	0.23356	0.31652	0.23418	0.2419
Tlr4	1.37266	1.20195	0.88944	1.3842	0.87508	0.74458	0.82373	0.44825

## Sheet: Figure 4
Fig 4A	Sham	Vehicle	SRLX
	0.706052	3.48697	1.86067
	0.903863	3.83287	2.10467
	1.1211	6.46271	2.10416
	0.835513	2.60094	2.02355
	1.43347
Fig 4B	Sham	Vehicle	SRLX
	0.912644	0.953854	1.05959
	0.780426	0.303095	1.34459
	0.963187	0.849364	1.61236
	0.873379	0.906493	1.62972
	1.47036
Fig 4C	Sham	Vehicle	SRLX
	1.17509	1.24128	0.9063
	0.781331	1.31375	1.14538
	1.04358	0.997467	1.15627
		1.0381	1.01094
Fig 4D	Sham	Vehicle	SRLX
	1.87436	9.12461	2.9403
	0.154528	4.75492	3.36193
	0.971111	4.51954	6.43441
		7.64836	8.53792
Fig 4E	Sham	Vehicle	SRLX
	1.18278	1.67846	1.2442
	1.14276	1.80094	0.717582
	0.674458	2.01824	1.48601
		1.58452	1.2682

## Sheet: Figure 5 
Fig 5A		Vehicle								SRLX
	So	2.4	1.8	1.7	6.2	1.4	1.9	4.5		4	3.7	3.3	3.7	3.1	14.5	10.7	11.4
	DHSo	0.8	0.6	0.8	0.7	0.4	0.7	1.2		0.7	1.1	1	0.9	0.4	3.7	5.3	5.4
	S1P	1.1	0.9	0.6	0.7	0.4	1.1	3.4		1.2	1.2	1.5	1.1	0.6	6.3	5.5	4
	DHS1P	0	0	0.1	0.1	0	0	0.2		0.1	0.1	0.1	0.1	0	0.4	0.4	0.2
Fig 5B		Vehicle								SRLX
		1018.3	1140.7	911.8	985.1	1185.8	1460.7			1526.6	2417.5	2204.9	1291.4	1250	1213.2	1148.5	1246.3	1061.2
		242	236.8	238.5	213.4	215.1	258.6			235.1	315.5	311.2	290.6	259	221.3	210	234.7	324.4
		6019.9	6451.6	7245.2	7103.9	7786.4	10052.6			7575.2	10109.3	16776.3	9367.8	9661.4	10697.9	9847.6	14883.5	15522
		2338	3771.1	2510.1	2710.3	4017.9	3407.6			2502.6	4190.6	6691.2	3539.8	3581.9	3274.6	3328.5	4799.8	4649.8
Fig 5C		Vehicle								SRLX
		1.9	5	2.4	2.2	4.9	2.6			1.9	8.9	3.9	2.4	3	3	7.7	4	3.6
		299.7	285.8	265.7	347.5	297.5	361			493.4	515.6	542.5	418.9	394.3	467.4	488.9	565.9	480.2
		0.6	1.2	0.8	0.4	0.8	0.1			0.7	0.7	0.6	0.5	0.4	0.4	0.7	0.5	0.8
		8.8	11.5	10.4	7.2	14.7	9.5			8.5	13.6	12.1	6.7	13.5	8.3	19.9	11	10.1
		63.6	65.6	83.3	76.2	85.1	91.9			71.5	86.5	115.9	82	103.1	80.2	83.7	100.4	89.3
		1809.4	1758.6	1862.2	1643.3	1655	1881.1			1857.1	1791.3	1945.8	2196.6	2485.1	2300.9	2293.3	2254.4	2319.9
		1606.7	1804.5	1477.6	1479	1556.1	1696			2272.7	2243.3	2084.3	2092.4	1871.3	1966.3	2056.5	2018	2189.3
		3167.8	3045.3	3333.3	3583	2898.6	3125			4545.5	4670.8	4569.6	3577.9	4650.3	4258.8	4606.9	4602	4166.7
		18.5	12.3	9.7	8	19.7	11.7			7.7	8.1	18	13.3	11.3	16.7	21.8	7.3	8.4
		40.8	17.1	17	15.9	27	23.1			13.6	14.2	35.7	23.1	24.3	26.3	22.2	13.1	15.4
Fig 5D
		Vehicle								SRLX
		1.1	2.3	1.2	1.2	2.2	2.6			3.3	2.2	2.4	1	2.3	3.3	5.1	2.9	3.1
		30.1	49.1	35.4	19.3	31.2	29.2			43.4	22.1	43.6	42.8	43.3	44.5	31.8	55.6	70.8
		2	2.9	2.2	1.4	2.1	2.8			2.5	2.9	3.9	2.9	2.8	3.1	4.4	4.9	5.4
		0.2	0.3	0.3	0.4	0.3	0.3			1.7	0.6	0.6	0.5	0.4	1	0.5	1.6	1.7
		0.4	0.3	0.3	0	0.2	0.3			0.3	0.8	0.3	0.1	0.3	0.1	0.3	0.4	0.6
		2.2	1.2	2.9	1.5	1.3	2.4			3.7	3.6	5.3	3.3	2.9	2.4	3.3	4.8	4.9
		5.7	7.8	4.5	2.6	5.9	3.1			4.3	3.8	5.7	6.3	6.3	6.5	3.9	4	5.5
		0.3	0.9	0.4	0.6	0.7	0.1			0.4	0.7	1.1	0.3	0.3	0.6	1.6	1.1	1.3
		0.3	0.3	0.5	0.3	1.2	0.3			0.4	0.7	1.2	0.5	0.8	0.4	1	0.7	1.2
		0.1	0.4	0.3	0.3	0.2	0.4			0.2	0.2	0.4	0.3	1.1	0.5	0.1	0.7	0.4
Fig 5E		Vehicle	PF543
		556.4	782.7
		851.2	516.5
		800.8	679.3
Fig 5F		Vehicle	PF543
		51.7	60.2
		57.8	57.8
		47.6	72.1
